# Supplementary material for: Cannabigerol and Cannabichromene Induce Lung Cancer Cell Death and Apoptosis—Contribution of PPARα to Cannabigerol Effects
Source: Antioxidants (Basel). 2026 Jun 15;15(6):754. doi: 10.3390/antiox15060754 (PMC13296359; doi:10.3390/antiox15060754)
Supplement: Supplementary file 1 [file antioxidants-15-00754-s001.zip]

Archive with 1 entries (1 files):
- antioxidants-4078631-supplementary.pdf
